# Supplementary material for: Preferences for achromatic horizontal, vertical, and square patterns in zebrafish (Danio rerio)
Source: PeerJ. 2017 Sep 4;5:e3748. doi: 10.7717/peerj.3748 (PMC5588788; doi:10.7717/peerj.3748)
Supplement: Supplemental Information 2 — Time (s) spent in each zone by an individual fish during a single trial. [file peerj-05-3748-s002.xlsx]

## Sheet: 1 mm
fish	X	Y	Z	C	group	object	time	block
1	1	1	0	38.07	2	1	186.22	11
1	1	1	0	38.07	2	2	75.74	11
1	1	1	0	38.07	2	3		11
2	1	1	0	37.7711	2	1	213.647	11
2	1	1	0	37.7711	2	2	48.6153	11
2	1	1	0	37.7711	2	3		11
3	1	1	0	55.1552	2	1	141.275	11
3	1	1	0	55.1552	2	2	103.604	11
3	1	1	0	55.1552	2	3		11
4	1	1	0	35.4021	2	1	184.251	11
4	1	1	0	35.4021	2	2	80.3804	11
4	1	1	0	35.4021	2	3		11
5	1	1	0	29.5963	2	1	195.128	11
5	1	1	0	29.5963	2	2	75.3086	11
5	1	1	0	29.5963	2	3		11
6	1	1	0	54.1875	2	1	162.462	11
6	1	1	0	54.1875	2	2	83.3834	11
6	1	1	0	54.1875	2	3		11
7	1	1	0	56.323	2	1	141.441	11
7	1	1	0	56.323	2	2	102.269	11
7	1	1	0	56.323	2	3		11
8	1	1	0	43.7771	1	1	124.892	11
8	1	1	0	43.7771	1	2	131.365	11
8	1	1	0	43.7771	1	3		11
9	1	1	0	65.1985	1	1	124.992	11
9	1	1	0	65.1985	1	2	109.843	11
9	1	1	0	65.1985	1	3		11
10	1	1	0	39.4728	1	1	169.403	11
10	1	1	0	39.4728	1	2	91.1578	11
10	1	1	0	39.4728	1	3		11
11	1	1	0	47.0804	1	1	178.846	11
11	1	1	0	47.0804	1	2	74.1074	11
11	1	1	0	47.0804	1	3		11
13	1	1	0	48.4151	1	1	102.903	11
13	1	1	0	48.4151	1	2	148.715	11
13	1	1	0	48.4151	1	3		11
14	1	1	0	33.9006	1	1	175.642	11
14	1	1	0	33.9006	1	2	90.4571	11
14	1	1	0	33.9006	1	3		11
15	1	0	1	61.8619	4	1	93.994	101
15	1	0	1	61.8619	4	2		101
15	1	0	1	61.8619	4	3	144.178	101
16	1	0	1	35.9693	4	1	129.863	101
16	1	0	1	35.9693	4	2		101
16	1	0	1	35.9693	4	3	134.201	101
17	1	0	1	57.5909	4	1	134.902	101
17	1	0	1	57.5909	4	2		101
17	1	0	1	57.5909	4	3	107.541	101
18	1	0	1	38.5385	4	1	129.129	101
18	1	0	1	38.5385	4	2		101
18	1	0	1	38.5385	4	3	132.099	101
19	1	0	1	45.8792	4	1	132.366	101
19	1	0	1	45.8792	4	2		101
19	1	0	1	45.8792	4	3	121.788	101
20	1	0	1	34.9349	4	1	99.366	101
20	1	0	1	34.9349	4	2		101
20	1	0	1	34.9349	4	3	165.732	101
21	1	0	1	30.9643	4	1	104.638	101
21	1	0	1	30.9643	4	2		101
21	1	0	1	30.9643	4	3	164.431	101
22	1	0	1	50.7841	3	1	125.726	101
22	1	0	1	50.7841	3	2		101
22	1	0	1	50.7841	3	3	123.524	101
23	1	0	1	31.4314	3	1	215.349	101
23	1	0	1	31.4314	3	2		101
23	1	0	1	31.4314	3	3	53.2533	101
24	1	0	1	19.5529	3	1	224.825	101
24	1	0	1	19.5529	3	2		101
24	1	0	1	19.5529	3	3	55.6557	101
25	1	0	1	71.8051	3	1	82.5159	101
25	1	0	1	71.8051	3	2		101
25	1	0	1	71.8051	3	3	144.945	101
26	1	0	1	38.9723	3	1	189.289	101
26	1	0	1	38.9723	3	2		101
26	1	0	1	38.9723	3	3	71.7718	101
27	1	0	1	74.5078	3	1	160.694	101
27	1	0	1	74.5078	3	2		101
27	1	0	1	74.5078	3	3	64.8315	101
28	1	0	1	44.311	3	1	174.741	101
28	1	0	1	44.311	3	2		101
28	1	0	1	44.311	3	3	80.6139	101
29	0	1	1	24.5579	6	1		110
29	0	1	1	24.5579	6	2	169.937	110
29	0	1	1	24.5579	6	3	105.539	110
30	0	1	1	26.7935	6	1		110
30	0	1	1	26.7935	6	2	241.508	110
30	0	1	1	26.7935	6	3	31.7317	110
31	0	1	1	55.5555	6	1		110
31	0	1	1	55.5555	6	2	173.44	110
31	0	1	1	55.5555	6	3	71.0377	110
32	0	1	1	41.1078	6	1		110
32	0	1	1	41.1078	6	2	167.067	110
32	0	1	1	41.1078	6	3	91.8585	110
34	0	1	1	37.5375	6	1		110
34	0	1	1	37.5375	6	2	143.11	110
34	0	1	1	37.5375	6	3	119.386	110
35	0	1	1	33.8338	6	1		110
35	0	1	1	33.8338	6	2	151.351	110
35	0	1	1	33.8338	6	3	114.848	110
36	0	1	1	21.1879	5	1		110
36	0	1	1	21.1879	5	2	59.0924	110
36	0	1	1	21.1879	5	3	219.753	110
37	0	1	1	32.8662	5	1		110
37	0	1	1	32.8662	5	2	73.1732	110
37	0	1	1	32.8662	5	3	193.994	110
38	0	1	1	40.3403	5	1		110
38	0	1	1	40.3403	5	2	102.002	110
38	0	1	1	40.3403	5	3	157.691	110
39	0	1	1	22.6894	5	1		110
39	0	1	1	22.6894	5	2	90.5906	110
39	0	1	1	22.6894	5	3	186.753	110
40	0	1	1	68.0681	5	1		110
40	0	1	1	68.0681	5	2	107.641	110
40	0	1	1	68.0681	5	3	124.291	110
41	0	1	1	61.7618	5	1		110
41	0	1	1	61.7618	5	2	85.5189	110
41	0	1	1	61.7618	5	3	152.352	110
42	0	1	1	52.3857	5	1		110
42	0	1	1	52.3857	5	2	91.0911	110
42	0	1	1	52.3857	5	3	156.557	110
43	1	0	1	37.2706	4	1	197.965	101
43	1	0	1	37.2706	4	2		101
43	1	0	1	37.2706	4	3	64.7981	101
44	1	0	1	74.5412	4	1	152.286	101
44	1	0	1	74.5412	4	2		101
44	1	0	1	74.5412	4	3	73.2065	101
45	1	0	1	75.5756	4	1	94.7948	101
45	1	0	1	75.5756	4	2		101
45	1	0	1	75.5756	4	3	129.663	101
46	1	0	1	89.4561	4	1	136.603	101
46	1	0	1	89.4561	4	2		101
46	1	0	1	89.4561	4	3	73.974	101
47	1	1	0	47.7144	1	1	103.237	11
47	1	1	0	47.7144	1	2	149.082	11
47	1	1	0	47.7144	1	3		11
48	1	1	0	35.7691	1	1	133.867	11
48	1	1	0	35.7691	1	2	130.397	11
48	1	1	0	35.7691	1	3		11
49	1	0	1	70.0367	3	1	186.854	101
49	1	0	1	70.0367	3	2		101
49	1	0	1	70.0367	3	3	43.1431	101
50	1	0	1	70.8375	3	1	81.6149	101
50	1	0	1	70.8375	3	2		101
50	1	0	1	70.8375	3	3	147.581	101
51	0	1	1	47.1471	5	1		110
51	0	1	1	47.1471	5	2	115.883	110
51	0	1	1	47.1471	5	3	137.004	110
52	0	1	1	77.1772	5	1		110
52	0	1	1	77.1772	5	2	104.972	110
52	0	1	1	77.1772	5	3	117.885	110
53	1	1	0	26.026	2	1	202.469	11
53	1	1	0	26.026	2	2	71.5382	11
53	1	1	0	26.026	2	3		11
54	1	1	0	48.2482	2	1	180.28	11
54	1	1	0	48.2482	2	2	71.5048	11
54	1	1	0	48.2482	2	3		11
55	1	0	1	29.8966	3	1	233.834	101
55	1	0	1	29.8966	3	2		101
55	1	0	1	29.8966	3	3	36.303	101
56	1	0	1	48.048	3	1	201.101	101
56	1	0	1	48.048	3	2		101
56	1	0	1	48.048	3	3	50.8842	101
57	0	1	1	33.3333	6	1		110
57	0	1	1	33.3333	6	2	176.21	110
57	0	1	1	33.3333	6	3	90.4905	110
58	0	1	1	35.0017	6	1		110
58	0	1	1	35.0017	6	2	171.939	110
58	0	1	1	35.0017	6	3	93.0931	110
59	0	1	1	36.7367	6	1		110
59	0	1	1	36.7367	6	2	191.758	110
59	0	1	1	36.7367	6	3	71.5382	110
60	0	1	1	47.3473	6	1		110
60	0	1	1	47.3473	6	2	194.328	110
60	0	1	1	47.3473	6	3	58.3584	110
61	0	1	1	62.5292	5	1		110
61	0	1	1	62.5292	5	2	129.763	110
61	0	1	1	62.5292	5	3	107.741	110
62	0	1	1	54.3544	5	1		110
62	0	1	1	54.3544	5	2	161.995	110
62	0	1	1	54.3544	5	3	83.6837	110
64	1	1	0	26.2262	1	1	219.92	11
64	1	1	0	26.2262	1	2	53.8872	11
64	1	1	0	26.2262	1	3		11
65	1	1	0	45.8125	2	1	103.27	11
65	1	1	0	45.8125	2	2	150.951	11
65	1	1	0	45.8125	2	3		11
66	1	1	0	46.3463	2	1	173.574	11
66	1	1	0	46.3463	2	2	80.0801	11
66	1	1	0	46.3463	2	3		11

## Sheet: 5 mm
fish	X	Y	Z	C	group	object	time	block
1	1	1	0	49.5495	2	1	178.145	11
1	1	1	0	49.5495	2	2	72.339	11
1	1	1	0	49.5495	2	3		11
2	1	1	0	31.0644	1	1	183.584	11
2	1	1	0	31.0644	1	2	85.3854	11
2	1	1	0	31.0644	1	3		11
3	1	1	0	36.7701	2	1	90.3237	11
3	1	1	0	36.7701	2	2	172.94	11
3	1	1	0	36.7701	2	3		11
4	1	1	0	41.6083	1	1	123.19	11
4	1	1	0	41.6083	1	2	135.235	11
4	1	1	0	41.6083	1	3		11
5	1	1	0	33.3333	1	1	93.5936	11
5	1	1	0	33.3333	1	2	173.106	11
5	1	1	0	33.3333	1	3		11
6	1	1	0	42.042	2	1	96.2296	11
6	1	1	0	42.042	2	2	161.762	11
6	1	1	0	42.042	2	3		11
7	1	1	0	33.8338	2	1	158.358	11
7	1	1	0	33.8338	2	2	107.841	11
7	1	1	0	33.8338	2	3		11
8	1	1	0	32.4992	2	1	66.8335	11
8	1	1	0	32.4992	2	2	200.701	11
8	1	1	0	32.4992	2	3		11
9	1	1	0	48.0814	1	1	124.725	11
9	1	1	0	48.0814	1	2	127.227	11
9	1	1	0	48.0814	1	3		11
10	1	1	0	42.7761	1	1	127.494	11
10	1	1	0	42.7761	1	2	129.763	11
10	1	1	0	42.7761	1	3		11
11	0	1	1	27.3273	6	1		110
11	0	1	1	27.3273	6	2	204.538	110
11	0	1	1	27.3273	6	3	68.1682	110
12	0	1	1	21.288	5	1		110
12	0	1	1	21.288	5	2	231.899	110
12	0	1	1	21.288	5	3	46.8468	110
13	0	1	1	23.3901	5	1		110
13	0	1	1	23.3901	5	2	206.34	110
13	0	1	1	23.3901	5	3	70.3036	110
14	0	1	1	34.9016	5	1		110
14	0	1	1	34.9016	5	2	221.388	110
14	0	1	1	34.9016	5	3	43.7437	110
15	0	1	1	25.1251	5	1		110
15	0	1	1	25.1251	5	2	263.764	110
15	0	1	1	25.1251	5	3	11.1445	110
16	0	1	1	52.3857	5	1		110
16	0	1	1	52.3857	5	2	133.367	110
16	0	1	1	52.3857	5	3	114.281	110
17	0	1	1	52.2523	6	1		110
17	0	1	1	52.2523	6	2	188.188	110
17	0	1	1	52.2523	6	3	59.5929	110
18	0	1	1	43.5102	6	1		110
18	0	1	1	43.5102	6	2	158.892	110
18	0	1	1	43.5102	6	3	97.631	110
19	0	1	1	25.2586	6	1		110
19	0	1	1	25.2586	6	2	250.35	110
19	0	1	1	25.2586	6	3	24.4244	110
20	0	1	1	38.9389	6	1		110
20	0	1	1	38.9389	6	2	194.294	110
20	0	1	1	38.9389	6	3	66.8001	110
21	1	0	1	37.671	4	1	152.753	101
21	1	0	1	37.671	4	2		101
21	1	0	1	37.671	4	3	109.61	101
22	1	0	1	36.3697	4	1	185.485	101
22	1	0	1	36.3697	4	2		101
22	1	0	1	36.3697	4	3	78.1782	101
23	1	0	1	31.4314	4	1	234.268	101
23	1	0	1	31.4314	4	2		101
23	1	0	1	31.4314	4	3	34.3343	101
24	1	0	1	35.8025	3	1	186.72	101
24	1	0	1	35.8025	3	2		101
24	1	0	1	35.8025	3	3	77.5108	101
25	1	0	1	44.2442	3	1	202.269	101
25	1	0	1	44.2442	3	2		101
25	1	0	1	44.2442	3	3	53.5202	101
26	1	0	1	42.9763	3	1	185.519	101
26	1	0	1	42.9763	3	2		101
26	1	0	1	42.9763	3	3	71.5382	101
27	1	0	1	46.4798	4	1	127.327	101
27	1	0	1	46.4798	4	2		101
27	1	0	1	46.4798	4	3	126.126	101
28	1	0	1	43.7104	4	1	168.535	101
28	1	0	1	43.7104	4	2		101
28	1	0	1	43.7104	4	3	87.7878	101
29	1	0	1	46.2796	4	1	161.328	101
29	1	0	1	46.2796	4	2		101
29	1	0	1	46.2796	4	3	92.4258	101
30	1	0	1	58.1248	3	1	140.307	101
30	1	0	1	58.1248	3	2		101
30	1	0	1	58.1248	3	3	98.4318	101
31	1	0	1	28.3617	3	1	230.531	101
31	1	0	1	28.3617	3	2		101
31	1	0	1	28.3617	3	3	41.1411	101
32	1	0	1	48.9489	3	1	160.727	101
32	1	0	1	48.9489	3	2		101
32	1	0	1	48.9489	3	3	90.357	101
33	1	1	0	44.8448	2	1	153.32	11
33	1	1	0	44.8448	2	2	101.869	11
33	1	1	0	44.8448	2	3		11
34	1	1	0	39.9066	2	1	160.093	11
34	1	1	0	39.9066	2	2	100.033	11
34	1	1	0	39.9066	2	3		11
35	1	1	0	39.2726	1	1	127.427	11
35	1	1	0	39.2726	1	2	130.03	11
35	1	1	0	39.2726	1	3		11
36	1	1	0	48.2482	1	1	124.758	11
36	1	1	0	48.2482	1	2	127.027	11
36	1	1	0	48.2482	1	3		11
37	0	1	1	48.0814	6	1		110
37	0	1	1	48.0814	6	2	152.886	110
37	0	1	1	48.0814	6	3	99.0657	110
38	0	1	1	17.8178	6	1		110
38	0	1	1	17.8178	6	2	266.2	110
38	0	1	1	17.8178	6	3	15.7824	110
39	1	0	1	54.4211	3	1	167.734	101
39	1	0	1	54.4211	3	2		101
39	1	0	1	54.4211	3	3	77.8779	101
40	1	0	1	52.0187	4	1	155.322	101
40	1	0	1	52.0187	4	2		101
40	1	0	1	52.0187	4	3	92.6927	101
41	0	1	1	49.6497	5	1		110
41	0	1	1	49.6497	5	2	160.561	110
41	0	1	1	49.6497	5	3	89.8232	110
42	0	1	1	35.8692	5	1		110
42	0	1	1	35.8692	5	2	150.584	110
42	0	1	1	35.8692	5	3	113.58	110
43	1	1	0	58.0914	1	1	71.3046	11
43	1	1	0	58.0914	1	2	170.637	11
43	1	1	0	58.0914	1	3		11
44	1	1	0	53.7204	1	1	182.316	11
44	1	1	0	53.7204	1	2	63.9973	11
44	1	1	0	53.7204	1	3		11
45	0	1	1	69.8699	5	1		110
45	0	1	1	69.8699	5	2	114.047	110
45	0	1	1	69.8699	5	3	116.116	110
46	0	1	1	58.0581	5	1		110
46	0	1	1	58.0581	5	2	158.859	110
46	0	1	1	58.0581	5	3	83.1164	110
47	0	1	1	63.6303	5	1		110
47	0	1	1	63.6303	5	2	155.322	110
47	0	1	1	63.6303	5	3	81.0811	110
48	1	1	0	92.9596	2	1	113.547	11
48	1	1	0	92.9596	2	2	93.5269	11
48	1	1	0	92.9596	2	3		11
49	1	0	1	45.679	3	1	192.392	101
49	1	0	1	45.679	3	2		101
49	1	0	1	45.679	3	3	60.5272	101
50	1	0	1	40.8742	3	1	229.463	101
50	1	0	1	40.8742	3	2		101
50	1	0	1	40.8742	3	3	29.6964	101
51	0	1	1	16.3163	6	1		110
51	0	1	1	16.3163	6	2	274.141	110
51	0	1	1	16.3163	6	3	9.57624	110
53	0	1	1	51.8185	6	1		110
53	0	1	1	51.8185	6	2	155.189	110
53	0	1	1	51.8185	6	3	93.0264	110
54	0	1	1	33.9339	6	1		110
54	0	1	1	33.9339	6	2	198.866	110
54	0	1	1	33.9339	6	3	67.2339	110
55	1	1	0	63.33	2	1	112.913	11
55	1	1	0	63.33	2	2	123.79	11
55	1	1	0	63.33	2	3		11
56	1	0	1	38.1048	4	1	243.243	101
56	1	0	1	38.1048	4	2		101
56	1	0	1	38.1048	4	3	18.6854	101
57	1	0	1	23.1899	4	1	263.163	101
57	1	0	1	23.1899	4	2		101
57	1	0	1	23.1899	4	3	13.6803	101
58	1	0	1	22.4892	3	1	264.464	101
58	1	0	1	22.4892	3	2		101
58	1	0	1	22.4892	3	3	13.0797	101
59	1	0	1	38.2716	3	1	186.887	101
59	1	0	1	38.2716	3	2		101
59	1	0	1	38.2716	3	3	74.8749	101
60	1	0	1	23.9239	4	1	239.273	101
60	1	0	1	23.9239	4	2		101
60	1	0	1	23.9239	4	3	36.8368	101
61	1	0	1	30.0634	4	1	142.609	101
61	1	0	1	30.0634	4	2		101
61	1	0	1	30.0634	4	3	127.361	101
62	1	1	0	46.5132	2	1	54.0874	11
62	1	1	0	46.5132	2	2	199.433	11
62	1	1	0	46.5132	2	3		11
64	1	1	0	24.8582	1	1	233.7	11
64	1	1	0	24.8582	1	2	41.4748	11
64	1	1	0	24.8582	1	3		11
65	1	1	0	41.9753	1	1	107.741	11
65	1	1	0	41.9753	1	2	150.317	11
65	1	1	0	41.9753	1	3		11
66	0	1	1	33.9339	5	1		110
66	0	1	1	33.9339	5	2	159.126	110
66	0	1	1	33.9339	5	3	106.974	110

## Sheet: 10 mm
fish	X	Y	Z	C	group	object	time	block
1	1	1	0	35.669	2	1	86.3864	11
1	1	1	0	35.669	2	2	177.978	11
1	1	1	0	35.669	2	3		11
2	1	1	0	35.6023	2	1	116.149	11
2	1	1	0	35.6023	2	2	148.282	11
2	1	1	0	35.6023	2	3		11
3	1	1	0	33.2666	2	1	101.068	11
3	1	1	0	33.2666	2	2	101.068	11
3	1	1	0	33.2666	2	3		11
4	1	1	0	23.8906	2	1	121.822	11
4	1	1	0	23.8906	2	2	154.321	11
4	1	1	0	23.8906	2	3		11
6	1	1	0	11.5782	2	1	152.786	11
6	1	1	0	11.5782	2	2	135.669	11
6	1	1	0	11.5782	2	3		11
7	1	1	0	26.1261	1	1	137.938	11
7	1	1	0	26.1261	1	2	135.969	11
7	1	1	0	26.1261	1	3		11
8	1	1	0	27.1271	1	1	131.198	11
8	1	1	0	27.1271	1	2	141.708	11
8	1	1	0	27.1271	1	3		11
9	1	1	0	37.7711	1	1	59.8265	11
9	1	1	0	37.7711	1	2	202.436	11
9	1	1	0	37.7711	1	3		11
10	1	1	0	33.7337	1	1	110.611	11
10	1	1	0	33.7337	1	2	155.689	11
10	1	1	0	33.7337	1	3		11
11	1	1	0	31.46	1	1	107.7	11
11	1	1	0	31.46	1	2	160.9	11
11	1	1	0	31.46	1	3		11
12	1	1	0	45.68	2	1	103.3	11
12	1	1	0	45.68	2	2	151.1	11
12	1	1	0	45.68	2	3		11
14	1	1	0	20.72	1	1	176.9	11
14	1	1	0	20.72	1	2	102.1	11
14	1	1	0	20.72	1	3		11
15	1	1	0	25.86	1	1	185.6	11
15	1	1	0	25.86	1	2	88.29	11
15	1	1	0	25.86	1	3		11
16	1	1	0	19.72	1	1	105	11
16	1	1	0	19.72	1	2	175	11
16	1	1	0	19.72	1	3		11
17	1	1	0	27.59	2	1	168.1	11
17	1	1	0	27.59	2	2	103.7	11
17	1	1	0	27.59	2	3		11
18	1	1	0	43.54	2	1	91.02	11
18	1	1	0	43.54	2	2	165	11
18	1	1	0	43.54	2	3		11
19	1	1	0	74.14	1	1	118.2	11
19	1	1	0	74.14	1	2	107.7	11
19	1	1	0	74.14	1	3		11
20	1	1	0	34.53	1	1	79.95	11
20	1	1	0	34.53	1	2	185.6	11
20	1	1	0	34.53	1	3		11
21	1	1	0	52.59	2	1	121.1	11
21	1	1	0	52.59	2	2	125.8	11
21	1	1	0	52.59	2	3		11
22	1	1	0	22.76	2	1	169.3	11
22	1	1	0	22.76	2	2	107.9	11
22	1	1	0	22.76	2	3		11
24	1	1	0	12.81	2	1	97.46	11
24	1	1	0	12.81	2	2	189.8	11
24	1	1	0	12.81	2	3		11
25	1	0	1	20.2202	4	1	106.24	101
25	1	0	1	20.2202	4	2		101
25	1	0	1	20.2202	4	3	173.574	101
26	1	0	1	13.013	4	1	6.07274	101
26	1	0	1	13.013	4	2		101
26	1	0	1	13.013	4	3	280.948	101
27	1	0	1	10.0767	4	1	20.3537	101
27	1	0	1	10.0767	4	2		101
27	1	0	1	10.0767	4	3	269.603	101
28	1	0	1	5.1051	4	1	245.412	101
28	1	0	1	5.1051	4	2		101
28	1	0	1	5.1051	4	3	49.5162	101
29	1	0	1	15.382	3	1	55.2553	101
29	1	0	1	15.382	3	2		101
29	1	0	1	15.382	3	3	229.396	101
30	1	0	1	22.7561	3	1	33.7671	101
30	1	0	1	22.7561	3	2		101
30	1	0	1	22.7561	3	3	243.51	101
31	1	0	1	16.8502	4	1	262.196	101
31	1	0	1	16.8502	4	2		101
31	1	0	1	16.8502	4	3	20.9877	101
32	1	0	1	33.9006	4	1	176.51	101
32	1	0	1	33.9006	4	2		101
32	1	0	1	33.9006	4	3	89.623	101
33	1	0	1	37.07	3	1	104.1	101
33	1	0	1	37.07	3	2		101
33	1	0	1	37.07	3	3	158.5	101
34	1	0	1	30.07	3	1	101.4	101
34	1	0	1	30.07	3	2		101
34	1	0	1	30.07	3	3	167.7	101
35	1	0	1	9.61	3	1	17.8	101
35	1	0	1	9.61	3	2		101
35	1	0	1	9.61	3	3	272.6	101
36	1	0	1	34.93	3	1	159.1	101
36	1	0	1	34.93	3	2		101
36	1	0	1	34.93	3	3	106	101
38	1	0	1	9.81	4	1	25.53	101
38	1	0	1	9.81	4	2		101
38	1	0	1	9.81	4	3	264.7	101
39	1	0	1	31.6	4	1	224.4	101
39	1	0	1	31.6	4	2		101
39	1	0	1	31.6	4	3	44.24	101
40	1	0	1	48.95	4	1	148.9	101
40	1	0	1	48.95	4	2		101
40	1	0	1	48.95	4	3	102.2	101
41	1	0	1	31.13	4	1	128.5	101
41	1	0	1	31.13	4	2		101
41	1	0	1	31.13	4	3	140.3	101
42	1	0	1	53.29	4	1	45.11	101
42	1	0	1	53.29	4	2		101
42	1	0	1	53.29	4	3	201.6	101
43	1	0	1	37.94	4	1	144.1	101
43	1	0	1	37.94	4	2		101
43	1	0	1	37.94	4	3	117.9	101
44	1	0	1	24.86	3	1	167.4	101
44	1	0	1	24.86	3	2		101
44	1	0	1	24.86	3	3	107.5	101
45	1	0	1	25.56	3	1	216.3	101
45	1	0	1	25.56	3	2		101
45	1	0	1	25.56	3	3	57.76	101
46	1	0	1	22.96	3	1	119.6	101
46	1	0	1	22.96	3	2		101
46	1	0	1	22.96	3	3	77.01	101
47	0	1	1	21.1879	5	1		110
47	0	1	1	21.1879	5	2	236.637	110
47	0	1	1	21.1879	5	3	42.2089	110
48	0	1	1	30.1635	5	1		110
48	0	1	1	30.1635	5	2	35.7691	110
48	0	1	1	30.1635	5	3	234.101	110
49	0	1	1	34.5012	6	1		110
49	0	1	1	34.5012	6	2	126.226	110
49	0	1	1	34.5012	6	3	139.306	110
50	0	1	1	25.0584	6	1		110
50	0	1	1	25.0584	6	2	33.4334	110
50	0	1	1	25.0584	6	3	241.542	110
51	0	1	1	22.8562	6	1		110
51	0	1	1	22.8562	6	2	227.594	110
51	0	1	1	22.8562	6	3	49.5829	110
52	0	1	1	16.7835	6	1		110
52	0	1	1	16.7835	6	2	260.093	110
52	0	1	1	16.7835	6	3	23.1565	110
53	0	1	1	21.09	5	1		110
53	0	1	1	21.09	5	2	250.9	110
53	0	1	1	21.09	5	3	27.96	110
54	0	1	1	53.79	5	1		110
54	0	1	1	53.79	5	2	147.7	110
54	0	1	1	53.79	5	3	98.26	110
55	0	1	1	17.65	5	1		110
55	0	1	1	17.65	5	2	184.6	110
55	0	1	1	17.65	5	3	97.73	110
56	0	1	1	19.22	5	1		110
56	0	1	1	19.22	5	2	259.4	110
56	0	1	1	19.22	5	3	21.25	110
57	0	1	1	35.17	5	1		110
57	0	1	1	35.17	5	2	114.6	110
57	0	1	1	35.17	5	3	150	110
58	0	1	1	42.74	5	1		110
58	0	1	1	42.74	5	2	135.3	110
58	0	1	1	42.74	5	3	121.7	110
59	0	1	1	14.78	6	1		110
59	0	1	1	14.78	6	2	261.8	110
59	0	1	1	14.78	6	3	23.16	110
60	0	1	1	26.99	6	1		110
60	0	1	1	26.99	6	2	178.6	110
60	0	1	1	26.99	6	3	93.73	110
61	0	1	1	34.4	6	1		110
61	0	1	1	34.4	6	2	212.5	110
61	0	1	1	34.4	6	3	53.05	110
62	0	1	1	30.83	6	1		110
62	0	1	1	30.83	6	2	145.7	110
62	0	1	1	30.83	6	3	123.5	110
63	0	1	1	23.36	6	1		110
63	0	1	1	23.36	6	2	147.7	110
63	0	1	1	23.36	6	3	128.8	110
64	0	1	1	46.81	6	1		110
64	0	1	1	46.81	6	2	118.7	110
64	0	1	1	46.81	6	3	134.7	110
65	0	1	1	47.85	6	1		110
65	0	1	1	47.85	6	2	229.2	110
65	0	1	1	47.85	6	3	37	110
66	0	1	1	47.85	5	1		110
66	0	1	1	47.85	5	2	198	110
66	0	1	1	47.85	5	3	53.75	110
